# Supplementary material for: Gut Microbiome and Metabolome Signatures Associated with Heat Tolerance in Dairy Cows
Source: Microorganisms. 2025 Dec 12;13(12):2829. doi: 10.3390/microorganisms13122829 (PMC12735950; doi:10.3390/microorganisms13122829)
Supplement: Supplementary file 1 [file microorganisms-13-02829-s001.zip]

Archive with 4 entries (4 files):
- Supplementary_Table_S1.xlsx
- Supplementary_Table_S2 .xlsx
- Supplementary_Table_S3.xlsx
- Supplementary_Table_S4.xlsx
