# Supplementary material for: Gut Microbiome and Metabolome Signatures Associated with Heat Tolerance in Dairy Cows
Source: Microorganisms. 2025 Dec 12;13(12):2829. doi: 10.3390/microorganisms13122829 (PMC12735950; doi:10.3390/microorganisms13122829)
Supplement: Supplementary file 1 [file microorganisms-13-02829-s001.zip › Supplementary_Table_S1.xlsx]

## Sheet: Sheet1
Table_S1.Sequencing output and quality-control metrics for metagenomic data
SampleID	Clean data (bp)	Number of Reads	GC (%)	Q20 (%)	Q30 (%)
HT1	8643913272	58186040	44.74	96.97	92.35
HT2	8922781185	59910348	45.57	97.77	94.11
HT3	8748131398	58859358	45.66	97.02	92.47
HT4	8581744582	57800874	44.91	96.75	91.8
HT5	8884361127	59367632	45.7	97.72	94.11
HT6	9321474580	62651462	45.28	97.32	93.27
HS1	8062457555	54248268	45.49	97.02	92.43
HS2	9250947979	62248440	45.17	97.03	92.52
HS3	8806466020	59115284	45.24	97.77	94.1
HS4	8430875502	56679544	43.88	97.22	93.02
HS5	8739657581	58717304	44.68	97.48	93.46
HS6	9139319594	61292950	45.19	98.11	94.77
