# Supplementary material for: Gut Microbiome and Metabolome Signatures Associated with Heat Tolerance in Dairy Cows
Source: Microorganisms. 2025 Dec 12;13(12):2829. doi: 10.3390/microorganisms13122829 (PMC12735950; doi:10.3390/microorganisms13122829)
Supplement: Supplementary file 1 [file microorganisms-13-02829-s001.zip › Supplementary_Table_S2 .xlsx]

## Sheet: lefse_LDA_diff
Table_S2.Differential microbial taxa identified by LEfSe between HT and HS cows (LDA > 2, p < 0.05)
Taxa	Relative abundance	Enriched group	LDA score	p-value
d__Bacteria.p__Bacteroidota.c__Bacteroidia.o__Cytophagales.f__Hymenobacteraceae.g__Hymenobacter	2.58833	HT	2.15375	0.0249747
d__Bacteria.p__Bacteroidota.c__Bacteroidia.o__Bacteroidales.f__P3.g__HGM05376	3.12185	HS	2.79187	0.0249747
d__Bacteria.p__Bacillota_A.c__Clostridia.o__Oscillospirales.f__Acutalibacteraceae.g__UMGS1279	3.35402	HT	2.61727	0.037373
d__Bacteria.p__Bacillota_A.c__Clostridia.o__Oscillospirales.f__Oscillospiraceae.g__Faecousia	5.15393	HT	4.2937	0.037373
d__Bacteria.p__Bacillota_A.c__Clostridia.o__Lachnospirales.f__Lachnospiraceae.g__SFDP01	3.12817	HS	2.24242	0.037373
d__Bacteria.p__Bacillota_A.c__Clostridia.o__CHTistensenellales.f__CAG_74.g__UBA11524	3.9227	HT	3.28555	0.00394775
d__Bacteria.p__Bacillota_A.c__Clostridia.o__RGIG6154	3.05824	HS	2.17752	0.0249747
d__Bacteria.p__Bacillota_C.c__Negativicutes.o__RGIG982.f__RGIG982.g__RGIG982	2.76014	HT	2.45049	0.037373
d__Bacteria.p__Bacillota_A.c__Clostridia.o__Oscillospirales.f__CAG_272.g__RGIG3947	3.12107	HS	2.72981	0.0104056
d__Bacteria.p__Bacillota_A.c__Clostridia.o__CHTistensenellales.f__CAG_74	4.19007	HT	3.31937	0.0104056
d__Bacteria.p__Bacillota_A.c__Clostridia.o__Oscillospirales.f__CAG_272.g__RUG12395	2.68957	HS	2.01788	0.037373
d__Bacteria.p__Bacillota_A.c__Clostridia.o__Oscillospirales.f__CAG_272.g__HGM12713	3.77851	HS	3.02668	0.0249747
d__Bacteria.p__Bacillota.c__Bacilli.o__RF39.f__UBA660.g__RGIG4266	2.62391	HT	2.06086	0.037373
d__Bacteria.p__Bacillota_A.c__Clostridia.o__Oscillospirales.f__CAG_272.g__RGIG2000	3.45829	HS	2.80556	0.0163092
d__Bacteria.p__Bacillota_A.c__Clostridia.o__Lachnospirales.f__Lachnospiraceae.g__Faecalimonas	3.80305	HT	3.30936	0.0249747
d__Bacteria.p__Bacillota_A.c__Clostridia.o__Oscillospirales.f__CAG_272.g__UBA1740	4.10438	HS	3.44372	0.0104056
d__Bacteria.p__Bacillota_A.c__Clostridia.o__Oscillospirales.f__CAG_272.g__Avispirillum	2.88593	HT	2.03008	0.00648531
d__Bacteria.p__Bacillota_A.c__Clostridia.o__CHTistensenellales.f__CAG_74.g__RUG756	2.96216	HT	2.396	0.0163092
d__Bacteria.p__Bacillota_A.c__Clostridia.o__Oscillospirales.f__Oscillospiraceae	5.22018	HT	4.30126	0.0249747
d__Bacteria.p__Bacillota_A.c__Clostridia.o__Oscillospirales.f__Oscillospiraceae.g__Vescimonas	3.58628	HT	2.75353	0.0104056
d__Bacteria.p__Bacillota_A.c__Clostridia.o__Oscillospirales.f__Acutalibacteraceae.g__UBA737	4.26347	HT	3.68139	0.00648531
d__Bacteria.p__Bacillota_A.c__Clostridia.o__Oscillospirales.f__Acutalibacteraceae.g__RGIG426	2.96031	HT	2.42541	0.0249747
d__Bacteria.p__Bacillota_A.c__Clostridia.o__Oscillospirales.f__CAG_272.g__UMGS731	3.03237	HS	2.52965	0.037373
d__Bacteria.p__Verrucomicrobiota.c__Lentisphaeria.o__Victivallales.f__UBA1829.g__RGIG8244	2.42963	HS	2.18637	0.037373
d__Bacteria.p__Bacillota_A.c__Clostridia.o__Oscillospirales.f__Acutalibacteraceae.g__CAG_177	3.54649	HT	2.94559	0.037373
d__Bacteria.p__Bacillota_A.c__Clostridia.o__RGIG6154.f__RGIG6154.g__RGIG8700	2.65485	HS	2.09299	0.0163092
d__Bacteria.p__Bacteroidota.c__Bacteroidia.o__Cytophagales.f__Hymenobacteraceae	2.67409	HT	2.15089	0.0249747
d__Bacteria.p__Bacillota_A.c__Clostridia.o__Oscillospirales.f__CAG_272.g__Firm_07	3.22924	HS	2.41696	0.037373
d__Bacteria.p__Bacillota_C.c__Negativicutes.o__RGIG982.f__RGIG982	2.76014	HT	2.45049	0.037373
d__Bacteria.p__Bacillota_A.c__Clostridia.o__Oscillospirales.f__CAG_272	4.93276	HS	4.01175	0.0249747
d__Bacteria.p__Bacteroidota.c__Bacteroidia.o__Bacteroidales.f__UBA3824	2.43265	HS	2.00079	0.037373
d__Bacteria.p__Bacillota_A.c__Clostridia.o__Oscillospirales.f__Butyricicoccaceae.g__RGIG7238	2.8069	HS	2.19038	0.037373
d__Bacteria.p__Bacteroidota.c__Bacteroidia.o__Bacteroidales.f__UBA3824.g__UBA3824	2.43265	HS	2.00079	0.037373
d__Bacteria.p__Bacillota.c__Bacilli.o__RFN20.f__DUOF01.g__RGIG6178	2.92694	HS	2.35314	0.037373
d__Bacteria.p__Bacillota_A.c__Clostridia.o__Peptostreptococcales.f__Anaerovoracaceae.g__Fimisoma	3.01389	HT	2.35042	0.00394775
d__Bacteria.p__Bacillota_C.c__Negativicutes.o__RGIG982	2.76014	HT	2.45049	0.037373
d__Bacteria.p__Bacillota_A.c__Clostridia.o__RGIG6154.f__RGIG6154	3.05824	HS	2.17752	0.0249747
