# Supplementary material for: Gut Microbiome and Metabolome Signatures Associated with Heat Tolerance in Dairy Cows
Source: Microorganisms. 2025 Dec 12;13(12):2829. doi: 10.3390/microorganisms13122829 (PMC12735950; doi:10.3390/microorganisms13122829)
Supplement: Supplementary file 1 [file microorganisms-13-02829-s001.zip › Supplementary_Table_S3.xlsx]

## Sheet: Sheet1
Table S3. Differential fecal metabolites between HT and HS cows with statistics and annotations
Compound_ID	Name	HT1	HT2	HT3	HT4	HT5	HT6	HS1	HS2	HS3	HS4	HS5	HS6	HT.aver	HS.aver	log2(HS/HT)	P-value	VIP
Com_7399_pos	24(28)-Dehydroergosterol	3.28304e+08	2.18138e+08	2.85927e+08	2.91684e+08	2.3759e+08	2.65704e+08	6.1523e+07	6.86966e+07	1.15077e+08	1.5465e+08	1.06988e+08	7.09903e+07	2.71224e+08	9.63208e+07	-1.49	4.9074e-05	2.43634
Com_2997_pos	Glycerol 2-phosphate	1.8367e+06	1.30188e+06	1.71104e+06	3.09134e+06	3.34245e+06	1.80132e+06	6.07928e+06	4.24809e+06	5.00182e+06	7.07785e+06	6.39723e+06	6.04842e+06	2.18079e+06	5.80878e+06	1.41	0.0001167	2.42486
Com_8809_pos	Microsporin B	1.12297e+07	1.65601e+07	1.72581e+07	1.17235e+07	1.52425e+07	1.12507e+07	2.81702e+07	3.0197e+07	2.10429e+07	3.34059e+07	4.93673e+07	5.72437e+07	1.38774e+07	3.65712e+07	1.39	0.00030965	2.30619
Com_4869_neg	Cinegalline	511369	602309	827318	980990	944612	2.63022e+06	1.53173e+07	2.98144e+07	2.85736e+06	4.64538e+06	3.31656e+06	7.2135e+06	1.0828e+06	1.05274e+07	3.28	0.00090299	2.25249
Com_4993_neg	Fluticasone	889443	1.39228e+06	1.4575e+06	4.89811e+06	3.97499e+06	2.39244e+06	6.62932e+06	7.61246e+06	8.80049e+06	5.4896e+06	7.34311e+06	1.04387e+07	2.50079e+06	7.71894e+06	1.62	0.0011195	2.22785
Com_2580_pos	Xylotetraose	2.21785e+06	1.2362e+07	6.66878e+06	5.2334e+06	3.25189e+06	3.66725e+06	982003	648366	653950	996381	5.51849e+06	469663	5.56685e+06	1.54481e+06	-1.84	0.00528	2.14722
Com_5123_pos	Anhydrofulvic acid	1.52818e+07	1.17318e+07	2.99131e+06	1.74178e+06	1.79033e+06	390028	3.48948e+07	4.7407e+07	2.96057e+07	3.82695e+07	1.15499e+07	3.51681e+07	5.6545e+06	3.28158e+07	2.53	0.0027609	2.12709
Com_5608_neg	Isocryptomerin	5.02345e+06	6.88788e+06	5.16765e+06	5.95519e+06	5.3676e+06	3.50425e+06	2.31251e+07	2.17081e+07	8.0377e+06	6.74936e+06	1.22881e+07	2.06672e+07	5.31767e+06	1.54293e+07	1.53	0.0022036	2.11733
Com_3758_neg	Quercetagetin 3'-methyl ether	360666	576766	287681	263110	345300	379329	951016	907274	431268	684761	660970	1.88041e+06	368809	919283	1.31	0.0044807	2.06563
Com_2401_neg	Khellin	796666	775007	254872	1.14973e+06	791697	1.38132e+06	8.37459e+06	7.30775e+06	3.34125e+06	1.04909e+06	2.25993e+06	2.53571e+07	858216	7.94828e+06	3.21	0.0051514	2.0523
Com_2037_neg	Trans-2, 3, 4-Trimethoxycinnamate	9.84378e+07	6.05516e+07	4.41622e+07	5.51882e+07	6.65413e+07	7.85189e+07	3.21748e+08	2.99893e+08	1.27282e+08	1.00854e+08	1.27874e+08	1.10254e+09	6.72333e+07	3.46698e+08	2.36	0.0071307	2.02691
Com_5160_neg	Hydroxysintaxanthin 5,6-epoxide	2.13556e+06	631852	1.37081e+06	1.56177e+06	1.45849e+06	1.35497e+06	9.49609e+06	6.32239e+06	1.23694e+06	4.58329e+06	3.53044e+06	4.038e+06	1.41891e+06	4.86786e+06	1.77	0.0061819	2.02458
Com_7234_pos	Isomitraphylline N-oxide	1.0427e+08	5.54042e+07	3.10555e+07	7.17561e+07	3.89881e+07	9.26524e+07	2.26183e+07	1.99284e+07	3.13031e+07	3.27406e+07	3.27293e+07	3.03684e+07	6.56877e+07	2.82813e+07	-1.21	0.0049497	2.02445
Com_5371_neg	Kermadecin F	9.72697e+06	2.57417e+07	7.88578e+06	2.49834e+07	1.40599e+07	3.43152e+06	4.05667e+07	5.31285e+07	5.01883e+07	2.92169e+07	2.00143e+07	5.68142e+07	1.43049e+07	4.16548e+07	1.54	0.0062442	2.01519
Com_3659_neg	8-(3,3-Dimethylallyl)spatheliacHTomene	1.72307e+06	1.94204e+06	2.01403e+06	2.41139e+06	836817	1.26415e+06	2.60329e+07	2.20336e+07	3.72328e+06	2.15231e+06	4.62863e+06	3.8179e+07	1.69858e+06	1.6125e+07	3.24	0.0059737	2.01115
Com_5471_neg	Pumiloside	9.09704e+06	1.54004e+07	1.94663e+07	5.08581e+07	3.09454e+07	1.90451e+07	5.35927e+07	5.2025e+07	6.78322e+07	3.29225e+07	5.3376e+07	1.75975e+08	2.41354e+07	7.26205e+07	1.58	0.0080738	1.98213
Com_1486_neg	Hexafluoroisopropanol	183066	112045	114013	38281.7	121667	224394	335280	385957	333201	185662	233050	315671	132245	298137	1.17	0.0075321	1.96475
Com_3619_neg	licoagrochalcone A	7.42377e+06	8.71238e+06	9.80316e+06	9.59186e+06	5.87227e+06	6.62035e+06	1.5763e+07	2.57399e+07	1.41885e+07	8.30452e+06	1.41044e+07	4.00653e+07	8.00396e+06	1.96943e+07	1.29	0.0078842	1.96315
Com_5008_neg	Olmesartan	495028	938804	770460	691402	756421	251846	2.41379e+06	4.24778e+06	2.58783e+06	560826	1.38053e+06	5.87318e+06	650660	2.84399e+06	2.12	0.0076941	1.96247
Com_5149_neg	13-Hydroxy-5'-O-methylmelledonal	6.72897e+06	718368	2.81172e+06	1.51655e+07	6.89295e+06	9.59288e+06	2.3676e+07	2.72745e+07	2.93767e+07	1.10548e+07	1.48429e+07	3.74582e+07	6.98506e+06	2.39472e+07	1.77	0.010744	1.95912
Com_5826_pos	Fenofibric acid	1.22313e+07	1.39241e+07	4.74179e+06	1.28341e+07	7.24244e+06	5.43116e+06	3.2061e+07	2.29405e+07	1.2714e+07	1.64783e+07	1.33053e+07	2.37886e+07	9.40081e+06	2.02146e+07	1.1	0.0083774	1.9571
Com_2583_pos	Sciadopitysin	1.32671e+07	1.10448e+07	8.85585e+06	1.30335e+07	8.56743e+06	7.21567e+06	4.5797e+07	5.70917e+07	2.57024e+07	1.0673e+07	3.78182e+07	2.8768e+08	1.03307e+07	7.74603e+07	2.9	0.0085042	1.95599
Com_5792_neg	PI(20:0/20:4(5Z,8Z,11Z,14Z))	6.38631e+06	6.52842e+06	5.94367e+06	5.23076e+06	1.04922e+07	6.86018e+06	946134	1.42155e+06	7.18029e+06	3.42189e+06	3.50135e+06	1.15243e+06	6.90693e+06	2.93727e+06	-1.23	0.0088729	1.95549
Com_7948_pos	Cathasterone	4.98274e+07	2.28987e+07	4.25884e+07	4.86917e+07	3.5086e+07	3.82377e+07	1.73479e+08	1.85977e+08	5.45429e+07	8.29275e+07	4.17172e+07	8.07939e+07	3.9555e+07	1.0324e+08	1.38	0.011546	1.95498
Com_5541_pos	14-Hydroxyplatensic Acid	3.15064e+06	3.61966e+06	4.85317e+06	3.19708e+06	5.79349e+06	3.46576e+06	1.57422e+07	9.69399e+06	4.55002e+06	5.84769e+06	5.69906e+06	8.97853e+06	4.0133e+06	8.41859e+06	1.06	0.0093556	1.95269
Com_4846_neg	Vismiaguianone E	455150	442567	630992	2.13646e+06	1.51747e+06	1.09842e+06	4.28235e+06	3.33048e+06	1.51123e+06	1.5142e+06	2.90443e+06	2.77102e+06	1.04684e+06	2.71895e+06	1.37	0.0077315	1.9518
Com_2469_pos	Cytochalasin A	4.51288e+06	9.16284e+06	4.90901e+06	1.4891e+07	3.90933e+06	4.72109e+06	2.38143e+07	2.32767e+07	1.40651e+07	1.82435e+07	5.20891e+06	2.84184e+07	7.01769e+06	1.88378e+07	1.42	0.013514	1.93481
Com_464_neg	2'-Deoxyguanosine	1.66659e+09	5.91901e+08	9.74653e+08	9.27492e+08	1.4153e+09	1.88881e+09	8.43561e+08	5.45416e+08	4.71333e+08	5.91198e+08	5.93769e+08	6.00088e+08	1.24412e+09	6.07561e+08	-1.03	0.0067325	1.93415
Com_273_pos	Tetrahydro-beta-carboline	1.065e+07	4.16838e+06	5.51852e+06	1.06329e+07	4.45324e+06	4.80758e+06	6.7052e+07	4.63369e+08	1.09024e+07	1.83579e+07	1.16086e+07	5.63949e+08	6.70509e+06	1.89207e+08	4.81	0.013894	1.9185
Com_3082_pos	3-Methyluric acid	5.69023e+06	1.07133e+07	1.0307e+07	2.41399e+06	3.9355e+06	2.29605e+06	1.85297e+06	1.14753e+06	1.66162e+06	2.90951e+06	3.33679e+06	1.27894e+06	5.89268e+06	2.03123e+06	-1.53	0.015461	1.89435
Com_8802_pos	19-Demethylreblastatin	1.0737e+07	2.79686e+07	9.49686e+06	2.23975e+07	7.68627e+06	5.63886e+06	6.58671e+07	5.68054e+07	1.38337e+07	2.55319e+07	2.87481e+07	8.74358e+07	1.39875e+07	4.63703e+07	1.72	0.01122	1.88746
Com_4998_neg	desmethylastemizole	1.32285e+06	1.98719e+06	3.81311e+06	1.16041e+07	7.07069e+06	2.22935e+06	1.19431e+07	1.16189e+07	1.42437e+07	7.06661e+06	1.12983e+07	8.19632e+06	4.67121e+06	1.07278e+07	1.19	0.011425	1.88122
Com_5479_neg	Kadsuphilol H	171450	622119	1.04401e+06	2.3371e+06	1.3881e+06	916964	5.15065e+06	4.00125e+06	3.62706e+06	1.15045e+06	2.40134e+06	3.9106e+06	1.07996e+06	3.37356e+06	1.64	0.012067	1.87122
Com_1127_pos	Questin	2.12303e+06	3.29912e+06	2.79924e+06	2.84682e+06	2.79869e+06	1.93433e+06	313655	1.09848e+06	1.19204e+06	1.30497e+06	2.50857e+06	1.44086e+06	2.63354e+06	1.30976e+06	-1	0.016443	1.86963
Com_3547_neg	Fusarubinoic acid	2.73298e+06	2.83424e+06	2.65289e+06	3.43354e+06	2.26582e+06	2.30842e+06	8.69167e+06	8.46097e+06	5.03105e+06	2.25737e+06	3.576e+06	8.46822e+06	2.70465e+06	6.08088e+06	1.16	0.013907	1.86137
Com_2109_neg	Bisphenol B	3.12404e+07	2.15966e+07	1.67387e+07	2.57424e+07	2.61123e+07	2.13382e+07	8.06125e+07	5.33986e+07	3.13559e+07	2.74978e+07	2.59753e+07	7.21335e+07	2.37947e+07	4.84956e+07	1.02	0.018526	1.85873
Com_2271_neg	(3R)-methyl-7,8-dimethoxy-6-(hydroxymethyl)dihydroisocoumarin	1.43474e+07	1.15611e+07	1.04657e+07	1.10519e+07	9.23125e+06	9.05794e+06	2.57037e+07	2.86219e+07	1.78638e+07	1.16769e+07	1.49125e+07	7.35323e+07	1.09526e+07	2.87185e+07	1.39	0.018026	1.85443
Com_4201_neg	19,20-DiHDPA	1.70838e+08	1.52513e+08	1.56603e+08	1.64847e+08	1.60999e+08	1.39586e+08	4.12985e+08	3.78851e+08	2.91584e+08	1.14771e+08	2.78361e+08	4.53701e+08	1.57564e+08	3.21709e+08	1.02	0.012294	1.85364
Com_9092_pos	PA(8:0/20:4(6E,8Z,11Z,13E)-2OH(5S,15S))	6.80405e+07	5.45579e+07	1.68916e+08	4.72128e+07	6.54556e+07	1.06436e+08	1.2834e+07	1.43907e+07	3.00794e+07	1.84905e+07	7.95627e+07	5.57745e+07	8.51031e+07	3.51886e+07	-1.27	0.018132	1.84663
Com_5299_neg	Blestriarene B	7.82141e+06	4.86821e+06	6.30949e+06	9.03585e+06	5.88854e+06	6.97019e+06	1.43845e+07	1.23507e+07	9.05483e+06	7.72086e+06	1.2953e+07	3.96878e+07	6.81562e+06	1.60253e+07	1.23	0.017535	1.84539
Com_435_pos	3,4,5-Trimethoxycinnamic acid	2.74856e+07	1.84702e+07	1.67653e+07	1.90556e+07	1.87867e+07	2.37788e+07	5.1313e+07	5.13826e+07	2.47597e+07	2.67031e+07	2.37622e+07	1.09292e+08	2.07237e+07	4.78687e+07	1.2	0.02273	1.8306
Com_9363_pos	PA(i-19:0/14:0(3-OH))	1.7428e+06	1.24983e+06	2.3915e+06	645298	2.31263e+06	7.10906e+06	1.86817e+06	1.0244e+07	7.51068e+06	5.27791e+06	1.26794e+07	2.11798e+07	2.57519e+06	9.79333e+06	1.92	0.015819	1.82491
Com_2927_neg	Stilbostemin G	4.64556e+06	9.5686e+06	6.34603e+06	6.26189e+06	6.09968e+06	4.39987e+06	2.10963e+07	2.01089e+07	7.47813e+06	9.1884e+06	6.91339e+06	1.18184e+07	6.22027e+06	1.27673e+07	1.03	0.016886	1.82343
Com_6216_pos	Palmarumycin JC1	2.90102e+06	3.38761e+06	912728	4.1729e+06	1.64357e+06	1.00544e+07	8.2958e+07	5.77801e+07	5.64002e+06	3.87432e+06	9.12751e+06	3.3908e+07	3.84537e+06	3.22147e+07	3.06	0.015574	1.82236
Com_3902_neg	Cardenolide	426685	461511	284161	462005	199127	154748	1.62435e+06	2.76209e+06	600595	255347	1.46345e+06	8.40262e+06	331373	2.51807e+06	2.92	0.01535	1.81926
Com_4257_pos	3'-Deoxyinosine	1.61824e+07	6.33183e+06	3.09599e+06	1.26352e+06	3.05177e+06	2.76431e+06	1.11592e+07	2.10795e+07	1.0387e+07	1.10084e+07	7.93078e+06	9.92503e+06	5.4483e+06	1.1915e+07	1.12	0.017708	1.81045
Com_1977_neg	alantolactone	802877	1.55065e+06	390803	683653	625856	1.0822e+06	2.61232e+06	2.25566e+06	1.54899e+06	1.56017e+06	699261	1.83899e+06	856006	1.75256e+06	1.03	0.021752	1.80212
Com_8031_pos	Salacenonal	4.49163e+08	5.45401e+08	2.75242e+08	2.11203e+08	1.16406e+08	4.45322e+08	7.90635e+07	9.18594e+07	1.79105e+08	1.66829e+08	2.835e+08	9.65983e+07	3.40456e+08	1.49493e+08	-1.18	0.027703	1.80124
Com_3809_neg	Lycopersiconol	1.87902e+07	9.07029e+06	8.11118e+06	1.06469e+07	1.48881e+07	1.7448e+07	3.33234e+07	5.58987e+07	1.72887e+07	1.23954e+07	4.26861e+07	1.51541e+08	1.31591e+07	5.21888e+07	1.98	0.019561	1.79511
Com_2172_neg	Leucettamine B	3.84806e+06	2.27414e+06	2.02798e+06	2.66089e+06	3.54582e+06	2.96427e+06	1.5347e+07	1.20125e+07	3.94197e+06	2.72123e+06	4.29817e+06	8.04758e+06	2.88686e+06	7.72807e+06	1.42	0.020023	1.79339
Com_802_neg	5-Pentadecylresorcinol	756374	1.79619e+06	883232	1.4913e+06	902130	917303	5.46463e+06	6.45196e+06	2.55538e+06	802915	4.50082e+06	4.0531e+07	1.12442e+06	1.00511e+07	3.16	0.019051	1.78324
Com_8357_pos	7beta-Hydroxycatuabine F	1.71968e+07	874975	5.52831e+06	7.68363e+06	1.02707e+07	1.08188e+07	6.16392e+08	6.34468e+08	3.34282e+07	2.35791e+07	2.01433e+07	1.18688e+07	8.72887e+06	2.23313e+08	4.67	0.02124	1.78323
Com_5257_pos	5-Methoxy-6,7-methylenedioxyflavone	2.90483e+07	2.05974e+07	1.32393e+07	1.55779e+07	1.99466e+07	2.44893e+07	1.12229e+08	8.88815e+07	3.1107e+07	1.50127e+07	4.26946e+07	9.56714e+07	2.04831e+07	6.4266e+07	1.64	0.018668	1.78089
Com_8693_pos	Cavipetin E isomer 1	1.05646e+08	5.1578e+07	7.57542e+07	8.99798e+07	7.83083e+07	7.95827e+07	2.63174e+08	2.53404e+08	7.58236e+07	1.2566e+08	8.43746e+07	1.6871e+08	8.01415e+07	1.61858e+08	1.01	0.028372	1.77171
Com_1774_neg	Bisnorbiotin	5.52579e+06	6.90369e+06	6.56413e+06	6.47895e+06	9.75186e+06	8.27065e+06	750067	937256	5.83925e+06	5.2901e+06	5.63082e+06	1.93264e+06	7.24918e+06	3.39669e+06	-1.09	0.022994	1.77094
Com_1911_neg	N-decanoylglycine	7.87236e+06	1.00602e+07	8.56284e+06	6.27289e+06	7.46126e+06	7.35677e+06	4.28126e+07	2.00153e+07	1.02277e+07	4.46181e+07	6.85177e+06	1.20492e+07	7.93105e+06	2.27624e+07	1.52	0.0291	1.77036
Com_5446_neg	Chenodeoxycholylasparagine	8.02237e+06	1.44392e+07	9.68083e+06	2.21687e+07	1.66707e+07	2.85865e+07	5.51209e+06	3.29688e+06	1.12682e+07	4.14411e+06	1.38646e+07	570644	1.65947e+07	6.44276e+06	-1.36	0.033483	1.76998
Com_491_neg	Tetrahydromagnolol	859614	1.64248e+06	750095	483117	586820	1.46836e+06	3.68522e+06	4.11652e+06	936351	1.97094e+06	1.03422e+06	3.0058e+06	965081	2.45817e+06	1.34	0.023353	1.76977
Com_1209_neg	18alpha-Glycyrrhetinic acid	2.5397e+08	3.16469e+08	3.20775e+08	2.35061e+08	1.43042e+08	1.77848e+08	3.39934e+07	3.88725e+07	1.6751e+08	1.55784e+08	2.77407e+08	2.79132e+07	2.41194e+08	1.16913e+08	-1.04	0.031721	1.76721
Com_3542_neg	Pregnanolone	2.46495e+07	2.89785e+07	2.78478e+07	3.49254e+07	2.80703e+07	2.67257e+07	8.42488e+07	8.8418e+07	5.12665e+07	2.32387e+07	7.11346e+07	3.99861e+08	2.85329e+07	1.19695e+08	2.06	0.02278	1.76622
Com_5146_neg	EucHTenone b3	678464	317752	177094	1.55704e+06	661691	2.15058e+06	1.07903e+08	1.62479e+08	1.43187e+06	1.32162e+06	864620	4.47611e+07	923771	5.31268e+07	5.84	0.026887	1.76351
Com_5478_neg	Acetyl-11-keto-B-Boswellic Acid, 3-	7.28114e+06	5.11307e+06	5.78228e+06	2.81136e+06	4.59992e+06	7.50136e+06	849377	2.60099e+06	3.4143e+06	2.4129e+06	6.13061e+06	564286	5.51485e+06	2.66208e+06	-1.05	0.03356	1.76348
Com_5393_neg	LysoPS(16:0/0:0)	1.87194e+06	6.38072e+06	6.19406e+06	3.32846e+06	3.60046e+06	2.56692e+06	3.5692e+06	8.8604e+06	1.56733e+07	6.04893e+06	1.53974e+07	1.05516e+07	3.99043e+06	1.00168e+07	1.32	0.015155	1.7591
Com_5650_neg	Ganoderic acid F	4.66549e+07	5.7456e+07	7.40128e+07	5.12634e+07	1.01343e+08	7.17185e+07	1.0225e+07	1.21877e+07	5.58189e+07	4.55395e+07	5.73285e+07	1.92651e+07	6.70747e+07	3.33941e+07	-1	0.025296	1.75788
Com_5622_pos	Melophlin M	2.33369e+07	1.20734e+07	1.59926e+07	1.04792e+07	1.03002e+07	1.13435e+07	5.01322e+07	4.1627e+07	1.70142e+07	5.09619e+07	9.07842e+06	2.96391e+07	1.3921e+07	3.30755e+07	1.24	0.036741	1.75386
Com_5180_neg	Certonardosterol E2	1.44081e+06	4.59932e+06	3.62497e+06	2.33813e+06	2.11787e+06	1.76021e+06	6.72158e+06	9.20606e+06	2.32132e+06	5.96477e+06	3.80842e+06	4.95239e+06	2.64688e+06	5.49576e+06	1.05	0.021348	1.75207
Com_2579_pos	Isoginkgetin	1.1717e+07	6.83718e+06	6.73977e+06	1.87442e+07	1.14822e+07	1.31043e+07	4.3653e+07	6.60487e+07	2.98295e+07	6.69715e+06	4.89018e+07	3.75022e+08	1.14374e+07	9.50254e+07	3.05	0.023952	1.74912
Com_4178_neg	Nootkastatin 2	3.29477e+07	4.03086e+07	3.51678e+07	3.93603e+07	1.81884e+07	2.6105e+07	9.4362e+07	1.40955e+08	5.17035e+07	2.49885e+07	1.06321e+08	4.84983e+08	3.2013e+07	1.50552e+08	2.23	0.021888	1.74471
Com_7448_pos	Mutisicoumaranone C	1.79957e+07	6.83704e+06	1.25691e+07	1.36992e+07	1.26553e+07	1.37642e+07	4.92483e+07	4.80592e+07	1.34042e+07	1.40571e+07	1.79408e+07	9.22319e+07	1.29201e+07	3.91569e+07	1.59	0.031247	1.74441
Com_4378_neg	Epoxyphomalin E	3.36876e+07	2.62582e+07	3.10159e+07	3.22552e+07	2.66579e+07	2.683e+07	8.91193e+07	7.89416e+07	3.95691e+07	2.4869e+07	4.73719e+07	1.93529e+08	2.94508e+07	7.88999e+07	1.42	0.027295	1.74175
Com_2382_neg	2-Acetyl-3,5,5,6,8,8-hexamethyl-5,6,7,8- tetrahydronaphthalene	2.19996e+06	1.68088e+06	1.75709e+06	934924	1.60516e+06	2.76238e+06	6.46307e+06	5.8317e+06	2.8249e+06	2.84069e+06	2.12566e+06	2.16358e+06	1.8234e+06	3.70827e+06	1.02	0.024595	1.73982
Com_4519_neg	D8'-Merulinic acid A	1.1007e+08	1.39156e+08	8.50232e+07	9.24223e+07	7.77513e+07	6.31194e+07	4.51706e+08	4.05612e+08	2.18171e+08	5.88326e+07	1.92026e+08	2.69946e+08	9.45904e+07	2.66049e+08	1.49	0.019569	1.73176
Com_5055_neg	Wilforol B	378372	3.18119e+06	781511	3.24629e+06	1.03514e+06	571021	6.76174e+06	1.55308e+06	2.08596e+06	3.58682e+06	3.3427e+06	9.74245e+06	1.53225e+06	4.51213e+06	1.55	0.025503	1.72148
Com_8504_pos	Carpaine	1.59814e+06	215911	158086	587195	5.76894e+06	265666	2.95097e+06	7.81663e+07	1.80231e+06	1.14194e+06	4.55464e+06	7.81319e+06	1.43232e+06	1.60716e+07	3.48	0.028883	1.71317
Com_266_neg	gamma-Glutamylcysteine	8.94144e+06	7.28588e+06	7.30272e+06	5.68423e+06	8.95959e+06	1.05523e+07	1.22057e+06	1.10112e+06	5.31918e+06	8.00311e+06	7.00605e+06	449020	8.12102e+06	3.84984e+06	-1.07	0.034507	1.71182
Com_7780_pos	Irisoquin C	1.61291e+07	2.57532e+07	2.5541e+07	2.03372e+07	1.71527e+07	8.80645e+06	7.73281e+07	7.49735e+07	2.56245e+07	1.80706e+07	2.7849e+07	4.53684e+07	1.89533e+07	4.4869e+07	1.24	0.02497	1.71043
Com_2251_pos	Sarsasapogenin	5.4904e+08	6.54903e+08	7.21321e+08	7.40433e+08	5.22169e+08	3.30555e+08	2.52991e+09	2.26427e+09	5.78247e+08	6.57104e+08	8.13076e+08	1.69819e+09	5.86403e+08	1.42347e+09	1.27	0.028204	1.70943
Com_4744_pos	5a-Androst-3-en-17-one	5.02657e+07	6.10746e+07	4.91647e+07	6.75957e+07	4.14618e+07	2.52373e+07	2.01066e+08	1.79978e+08	4.77614e+07	5.62041e+07	7.23654e+07	1.35617e+08	4.91333e+07	1.15499e+08	1.23	0.027218	1.70792
Com_4021_pos	Genipinic acid	2.0583e+06	3.18538e+06	1.42123e+06	1.45036e+06	1.77071e+06	3.09609e+06	1.06817e+06	249783	1.30424e+06	1.88827e+06	452636	950739	2.16368e+06	985639	-1.13	0.020351	1.70714
Com_1957_neg	4,7-Dihydro-5-(4-methyl-3-pentenyl)-1,2,3-trithiepin	6.87577e+08	4.93653e+08	4.85428e+08	5.29151e+08	4.15972e+08	7.68913e+08	6.64895e+07	6.27844e+07	4.66644e+08	4.96275e+08	4.40157e+08	2.47409e+07	5.63449e+08	2.59515e+08	-1.11	0.035849	1.70311
Com_3430_neg	9(S)-HpODE	7.54047e+08	4.66074e+08	6.19171e+08	5.06111e+08	6.40279e+08	5.05768e+08	1.03933e+08	5.31926e+07	3.56506e+08	2.66052e+08	4.4942e+08	4.80688e+08	5.81908e+08	284965298	-1.03	0.02732	1.70304
Com_4746_neg	Lupulone	1.25353e+07	1.3088e+07	9.99291e+06	1.19771e+07	1.22746e+07	9.57567e+06	4.60282e+07	3.58519e+07	1.15287e+07	1.5176e+07	1.28288e+07	2.1856e+07	1.15739e+07	2.38783e+07	1.04	0.031719	1.69894
Com_1335_pos	beta-Zearalenol	1.07214e+06	4.64464e+06	2.53266e+06	3.69727e+06	3.87764e+06	2.07798e+06	1.44431e+07	9.3449e+06	2.364e+06	6.48488e+06	4.09433e+06	7.6927e+06	2.98372e+06	7.40398e+06	1.31	0.030237	1.69743
Com_4584_neg	24-Methylenepollinastanone	959430	1.86965e+06	1.91403e+06	1.00057e+06	1.32363e+06	500928	117307	195656	975494	648657	983158	379105	1.26137e+06	549896	-1.19	0.034728	1.69665
Com_4743_neg	delta9-Tetrahydrocannabinol hemisuccinate	1.65109e+06	3.04782e+06	1.20776e+06	1.54061e+06	1.15262e+06	517102	1.13336e+07	1.20475e+07	3.33747e+06	848577	3.18265e+06	3.9723e+07	1.5195e+06	1.17455e+07	2.95	0.029774	1.69645
Com_8232_pos	6-Deoxocastasterone	2.66415e+06	3.88394e+06	2.81302e+06	1.60967e+06	1.0274e+06	184987	1.50896e+07	1.2583e+07	3.9424e+06	3.42418e+06	3.00969e+06	4.51037e+06	2.03053e+06	7.0932e+06	1.8	0.027546	1.69506
Com_1032_neg	(E/Z)-Ginkgolic acid C17:2	501872	1.41666e+06	460117	715286	896384	88956.6	7.42766e+06	9.42252e+06	2.02476e+06	274752	1.92292e+06	2.19746e+07	679880	7.17454e+06	3.39	0.028757	1.69332
Com_7229_pos	His Asn Asp	3.40769e+06	2.84373e+06	7.23233e+06	2.00451e+07	1.10787e+07	7.74542e+06	6.88117e+08	7.13779e+08	2.53236e+07	1.37676e+07	1.7697e+07	1.38649e+07	8.72549e+06	2.45425e+08	4.81	0.030133	1.68192
Com_1666_pos	Koumine	2.50228e+06	5.03137e+06	6.32374e+06	8.37997e+06	3.31528e+06	4.29866e+06	2.78492e+06	733975	668834	5.21822e+06	2.55655e+06	1.86175e+06	4.97522e+06	2.30404e+06	-1.11	0.030663	1.68075
Com_3980_neg	5-(Heptadec-12-enyl)resorcinol	1.90267e+07	3.44766e+07	2.23464e+07	3.01249e+07	1.90282e+07	1.65957e+07	7.81035e+07	8.31809e+07	4.14105e+07	1.70101e+07	6.55327e+07	4.68877e+08	2.35997e+07	1.25686e+08	2.41	0.031156	1.68027
Com_3283_pos	2-Hydroxycampholonic acid	2.76247e+06	801382	532857	3.8089e+06	2.55417e+06	858535	1.00744e+07	8.90779e+06	3.27491e+06	1.86418e+06	2.85502e+06	3.49956e+06	1.88639e+06	5.07932e+06	1.42	0.034077	1.67529
Com_1890_neg	Nabumetone	1.89502e+08	1.51567e+08	1.04272e+08	1.1923e+08	1.42644e+08	2.68264e+08	9.67247e+08	8.0627e+08	1.9033e+08	1.73109e+08	2.1525e+08	3.72029e+08	1.6258e+08	4.54039e+08	1.48	0.032583	1.67087
Com_1757_neg	Diphenyl carbonate	1.19005e+07	8.12309e+06	5.89536e+06	9.51767e+06	9.19255e+06	1.49265e+07	3.36602e+07	2.94127e+07	1.173e+07	9.55886e+06	1.18513e+07	2.34903e+07	9.92594e+06	1.99506e+07	1	0.035808	1.66867
Com_3930_neg	Medroxyprogesterone	249153	703874	194347	231256	48407.1	400302	2.78655e+06	2.30079e+06	944310	134349	734460	9.41168e+06	304556	2.71869e+06	3.15	0.030016	1.66743
Com_5018_neg	Curcumin sulfate	1.90912e+07	1.26111e+07	1.08966e+07	2.31095e+07	1.70373e+07	3.09637e+07	7.673e+07	7.36311e+07	2.24257e+07	1.69826e+07	2.49622e+07	5.63961e+07	1.89516e+07	4.51879e+07	1.25	0.035677	1.66725
Com_1891_neg	Chamazulene carboxylic acid	9.064e+07	6.37338e+07	4.80916e+07	6.72163e+07	7.38441e+07	9.24318e+07	2.82881e+08	2.54776e+08	8.39143e+07	6.95639e+07	1.02882e+08	1.35529e+08	7.26596e+07	1.54924e+08	1.09	0.03256	1.66171
Com_6977_pos	Didesmethyl tocotrienol	2.93766e+07	3.41474e+07	1.93585e+07	3.68762e+07	2.68207e+07	2.94171e+07	7.55303e+07	8.821e+07	3.58123e+07	2.87488e+07	5.01902e+07	3.48969e+08	2.93327e+07	1.04577e+08	1.83	0.038975	1.66157
Com_961_neg	Phillygenin	6.37699e+06	3.00807e+07	1.74935e+07	1.73024e+07	1.81104e+07	6.70901e+06	7.70051e+07	6.4044e+07	1.87704e+07	2.36717e+07	1.79994e+07	3.51924e+07	1.60122e+07	3.94472e+07	1.3	0.034041	1.65656
Com_8353_pos	Topsentisterol C1	1.72549e+09	4.87917e+08	1.29068e+09	1.56209e+09	1.17636e+09	1.53535e+09	8.89082e+07	1.74224e+08	9.80713e+08	7.03268e+08	5.54609e+08	6.83602e+08	1.29631e+09	5.30887e+08	-1.28	0.027913	1.65577
Com_5474_neg	Kermadecin G	3.22488e+07	1.05357e+08	4.92351e+07	8.54263e+07	3.42303e+07	2.47972e+07	1.64794e+08	1.29759e+08	4.3321e+07	9.00686e+07	8.50047e+07	2.38461e+08	5.52158e+07	1.25235e+08	1.18	0.035083	1.64965
Com_3340_neg	5-Androstenetriol	2.89745e+07	1.45886e+07	1.64246e+07	1.95409e+07	8.54366e+06	2.51574e+07	7.39009e+07	1.18035e+08	1.9586e+07	1.35881e+07	6.1565e+07	2.6108e+08	1.88716e+07	9.12925e+07	2.27	0.033836	1.64961
Com_2482_pos	N-Desmethyl Sildenafil	1.89076e+07	1.10119e+06	1.02653e+07	2.16323e+07	1.27559e+07	7.96652e+06	1.66824e+07	1.65829e+07	4.24255e+07	3.99665e+07	3.11533e+07	2.25237e+07	1.21048e+07	2.82224e+07	1.22	0.044242	1.649
Com_8042_pos	gmelinol	1.21118e+07	7.87509e+06	4.90254e+06	8.99085e+06	5.22641e+06	1.41084e+07	4.1063e+07	3.9692e+07	7.58325e+06	1.30259e+07	1.06566e+07	2.21731e+07	8.86917e+06	2.23656e+07	1.33	0.038476	1.64844
Com_3107_neg	3-HYDROXY-3',4'-DIMETHOXYFLAVONE	5.65207e+07	4.30004e+07	4.13534e+07	5.91797e+07	4.46567e+07	6.28016e+07	2.20888e+08	2.59856e+08	5.93962e+07	4.71385e+07	5.82487e+07	1.5788e+08	5.12521e+07	1.33901e+08	1.38	0.040219	1.64277
Com_3832_neg	Crotafuran D	1.05555e+07	1.40569e+07	8.95122e+06	1.38733e+07	9.12468e+06	1.17248e+07	3.83315e+07	3.83587e+07	1.36639e+07	9.65312e+06	1.56825e+07	2.54118e+07	1.13811e+07	2.35169e+07	1.04	0.032738	1.64235
Com_5192_neg	Lippsidoquinone	707189	1.76115e+06	3.23229e+06	9.52541e+06	6.66788e+06	3.51736e+06	1.09367e+07	1.09598e+07	1.45897e+07	4.35116e+06	1.05889e+07	6.1864e+06	4.23521e+06	9.60211e+06	1.18	0.032097	1.64089
Com_5300_neg	7-Oxostaurosporine	2.67562e+07	4.2314e+06	9.68676e+06	3.21884e+07	1.80623e+07	3.45602e+07	9.82666e+07	1.10115e+08	3.19411e+07	1.88287e+07	2.66763e+07	6.21348e+07	2.09142e+07	5.79938e+07	1.47	0.043972	1.63946
Com_844_neg	cis-4,7,10,13,16,19-Docosahexaenoic acid	3.83386e+06	1.10789e+07	9.10066e+06	4.94683e+06	7.98139e+06	3.71028e+06	2.01393e+07	1.13781e+08	9.7076e+06	1.20851e+07	4.5498e+06	4.9298e+07	6.77532e+06	3.49269e+07	2.36	0.047032	1.63886
Com_4498_neg	Plakortolide I	3.60548e+07	4.17409e+07	2.9147e+07	3.19238e+07	2.26067e+07	2.38574e+07	1.31475e+08	1.09746e+08	5.31579e+07	1.88617e+07	7.81572e+07	5.62165e+08	3.08884e+07	1.58927e+08	2.36	0.037195	1.63748
Com_3780_neg	Alfaxalone	8.88534e+07	5.75149e+07	7.39991e+07	9.27765e+07	5.63584e+07	9.7411e+07	3.26492e+08	4.54433e+08	1.0031e+08	5.98286e+07	2.1145e+08	1.44846e+08	7.78189e+07	2.16227e+08	1.47	0.028505	1.63229
Com_8252_pos	(11Z,14Z)-Eicosadienoylcarnitine	7.55145e+06	3.84138e+06	5.79135e+06	9.99282e+06	1.34067e+07	9.67466e+06	3.70274e+06	949716	8.66939e+06	5.97541e+06	2.13027e+06	1.55237e+06	8.3764e+06	3.82998e+06	-1.12	0.029713	1.63024
Com_3259_neg	Ginkgol	3.19267e+06	6.77347e+06	3.62507e+06	4.36047e+06	3.2217e+06	1.10192e+06	2.38523e+07	2.93934e+07	7.23546e+06	1.8979e+06	7.40441e+06	8.85446e+07	3.71255e+06	2.6388e+07	2.82	0.039355	1.62808
Com_5651_neg	Mucronulatol-(4->5')-vestitol	857196	635548	423614	873283	408743	682842	1.20407e+07	1.12699e+07	692634	759525	1.5732e+06	1.48655e+06	646871	4.63709e+06	2.84	0.033786	1.62681
Com_4001_neg	Azetirelin	2.19354e+06	1.74429e+06	1.64648e+06	1.179e+06	932270	1.45256e+06	1.04864e+07	9.90051e+06	2.10913e+06	5.66408e+06	979598	2.12195e+06	1.52469e+06	5.21028e+06	1.77	0.048563	1.62595
Com_9038_pos	Phorbol 12-tiglate 13-decanoate	1.39473e+06	3.48726e+06	1.26997e+06	5.54419e+06	4.37569e+06	2.4494e+06	2.42962e+06	2.50751e+06	265347	208134	541733	1.3941e+06	3.08687e+06	1.22441e+06	-1.33	0.039354	1.62493
Com_5087_neg	1-(4-O-beta-D-glucopyranosyl-3-methoxyphenyl)-3,5-dihydroxydecane	1.63458e+07	1.37428e+07	1.0179e+07	1.11197e+07	8.63846e+06	1.15721e+06	4.87687e+07	4.26205e+07	1.23227e+07	1.18568e+07	1.48385e+07	6.4004e+07	1.01972e+07	3.24019e+07	1.66	0.042687	1.62257
Com_191_neg	Dihydropinosylvin	5.40675e+08	3.81499e+08	3.10011e+08	4.33449e+08	4.52784e+08	5.51874e+08	1.66474e+09	1.37739e+09	4.48809e+08	4.31967e+08	5.57264e+08	9.87473e+08	4.45049e+08	9.11274e+08	1.03	0.042373	1.6183
Com_796_neg	Ginkgolic Acid (C13:0)	6.75485e+06	1.37882e+07	8.17884e+06	7.7876e+06	6.27316e+06	3.27191e+06	3.66946e+07	4.05984e+07	1.46231e+07	4.20107e+06	1.45653e+07	1.55507e+08	7.67576e+06	4.43649e+07	2.53	0.042735	1.60832
Com_3035_neg	Grevillol	3.83276e+06	3.64461e+06	3.91569e+06	4.42977e+06	4.86231e+06	4.21218e+06	8.53466e+06	9.54539e+06	7.31706e+06	3.30877e+06	8.17873e+06	5.7461e+07	4.14955e+06	15724261	1.92	0.048148	1.60803
Com_2353_neg	4alpha-hydroxy-tetrahydrobiopterin	4.6134e+06	3.25233e+06	2.87029e+06	3.80645e+06	3.28783e+06	7.87545e+06	1.56862e+07	1.04683e+07	4.06774e+06	4.11749e+06	5.9761e+06	1.22616e+07	4.28429e+06	8.7629e+06	1.03	0.044465	1.60177
Com_8425_pos	Asmarine E	1.17819e+08	6.59675e+07	7.77779e+07	8.64022e+07	8.84948e+07	1.0623e+08	1.30198e+06	357698	7.84788e+07	1.03858e+08	7.4683e+07	872863	9.04487e+07	4.32587e+07	-1.06	0.048824	1.6014
Com_4682_neg	(2R,3S)-3,5,7-Trihydroxy-6-geranylflavanone	1.58382e+06	2.46578e+07	1.13841e+07	9.80591e+06	1.09305e+07	909922	9.78078e+07	7.1606e+07	1.39601e+07	1.41967e+07	1.00257e+07	2.87047e+07	9.87867e+06	3.93835e+07	1.99	0.041988	1.60046
Com_4820_pos	Triphenylsilanol	2.29404e+07	4.55352e+07	1.31742e+07	1.01933e+07	8.29098e+07	2.09163e+07	6.31183e+06	1.56844e+07	1.12702e+07	1.74777e+07	1.42239e+07	2.87158e+06	3.26115e+07	1.13066e+07	-1.52	0.049464	1.59983
Com_8944_pos	Midostaurin	845286	3.88952e+06	1.12701e+06	4.41676e+06	2.31343e+06	2.31984e+06	1.00217e+07	4.12629e+06	2.7825e+06	3.91753e+06	2.74721e+06	8.48035e+06	2.48531e+06	5.34594e+06	1.1	0.046596	1.5997
Com_2351_pos	Mulberrin	536271	746299	715248	1.29486e+06	442184	2.19984e+06	5.77376e+07	1.03269e+08	983721	575483	1.97305e+06	2.6734e+07	989117	3.18788e+07	5.01	0.043781	1.59776
Com_7433_pos	(6Z)-Hexadecenoylcarnitine	1.33334e+07	7.19294e+06	9.55388e+06	9.07187e+06	8.70019e+06	1.3489e+07	2.01333e+06	439726	5.95673e+06	6.47151e+06	8.19839e+06	5.56225e+06	1.02236e+07	4.77365e+06	-1.09	0.044001	1.59071
Com_7920_pos	4alpha-hydroxymethyl-4beta-methyl-5alpha-cholesta-8-en-3beta-ol	1.78978e+07	4.14293e+07	3.76566e+07	3.11624e+07	1.73811e+07	1.54364e+07	1.6086e+08	1.60406e+08	3.01997e+07	2.69791e+07	3.54366e+07	6.37472e+07	2.68273e+07	7.96046e+07	1.56	0.040924	1.58806
Com_5739_neg	all-trans-Heptaprenyl diphosphate	5.91124e+06	1.07127e+07	8.36785e+06	8.23757e+06	1.42671e+07	3.94e+06	2.16915e+07	1.18813e+07	2.24604e+07	5.60901e+06	1.98026e+07	5.332e+07	8.57276e+06	2.24608e+07	1.38	0.043712	1.58387
Com_9351_pos	4alpha-Phorbol 12,13-didecanoate	2.87751e+06	1.70632e+06	398121	2.79451e+06	653062	1.05209e+06	1.11169e+08	1.2006e+08	3.49111e+06	572759	4.54083e+06	1.22291e+07	1.58027e+06	4.20106e+07	4.73	0.040785	1.58364
Com_195_neg	Nepodin	4.18721e+07	3.15632e+07	2.75737e+07	3.44805e+07	3.41346e+07	7.54389e+07	2.62397e+08	2.29966e+08	4.19922e+07	3.41915e+07	5.66983e+07	1.2846e+08	4.08438e+07	1.25618e+08	1.62	0.046938	1.57943
Com_925_neg	Ginkgolic Acid	2.00228e+07	4.18999e+07	2.18936e+07	2.48739e+07	2.01397e+07	7.55574e+06	1.52423e+08	1.75671e+08	4.66227e+07	1.18959e+07	4.6859e+07	7.21091e+07	2.2731e+07	8.42634e+07	1.89	0.038311	1.57835
Com_499_neg	Toralactone	3.86847e+06	3.48221e+06	5.49319e+06	4.08159e+06	4.10453e+06	3.14573e+06	1.9839e+07	4.31503e+07	7.15779e+06	4.94205e+06	4.65391e+06	5.13899e+06	4.02929e+06	1.4147e+07	1.81	0.04641	1.57694
Com_7517_pos	4beta-Hydroxycholesterol	3.62603e+06	9.26454e+07	6.00836e+07	4.13089e+07	1.77486e+07	4.27205e+06	2.31735e+08	2.06321e+08	5.21435e+07	3.82952e+07	4.45786e+07	1.23107e+08	3.66141e+07	1.1603e+08	1.66	0.04276	1.57413
Com_4706_neg	8-Hydroxycudraxanthone G	146577	718695	852053	929252	667638	191961	2.19459e+06	2.498e+06	1.00481e+06	460955	1.09104e+06	1.33225e+06	584363	1.43027e+06	1.29	0.040466	1.57255
Com_8726_pos	Lysine conjugated deoxycholic acid putative	9.01433e+06	1.03548e+07	6.85496e+06	7.7575e+06	2.54437e+07	1.33359e+07	533085	1.15485e+06	1.37036e+07	6.1736e+06	3.85335e+06	5.74363e+06	1.21269e+07	5.19369e+06	-1.22	0.043613	1.55113
