# Supplementary material for: Gut Microbiome and Metabolome Signatures Associated with Heat Tolerance in Dairy Cows
Source: Microorganisms. 2025 Dec 12;13(12):2829. doi: 10.3390/microorganisms13122829 (PMC12735950; doi:10.3390/microorganisms13122829)
Supplement: Supplementary file 1 [file microorganisms-13-02829-s001.zip › Supplementary_Table_S4.xlsx]

## Sheet: all.cor_pvalue.list
Table S4. Significant genus–metabolite associations from integrative analysis
Var1	Var2	cor	p_value
Faecalimonas	LysoPS(16:0/0:0)	0.898458	7.15361e-05
UBA737	LysoPS(16:0/0:0)	0.834932	0.000726423
CAG-177	Microsporin B	0.831312	0.000804437
UBA11524	LysoPS(16:0/0:0)	0.818427	0.00113591
UBA737	Glycerol 2-phosphate	0.808324	0.0014624
UBA1740	24(28)-Dehydroergosterol	0.80379	0.00163037
UBA11524	Glycerol 2-phosphate	0.796853	0.0019156
Vescimonas	Quercetagetin 3'-methyl ether	0.796528	0.00192983
Vescimonas	Microsporin B	0.769871	0.00340287
CAG-177	Quercetagetin 3'-methyl ether	0.764918	0.00375106
UBA11524	Fluticasone	0.753953	0.00461773
UBA737	Fluticasone	0.740096	0.00592
HGM05376	Isomitraphylline N-oxide	0.72777	0.0072949
UBA737	Microsporin B	0.726361	0.00746609
RGIG2000	24(28)-Dehydroergosterol	0.7191	0.0083965
UMGS731	Isomitraphylline N-oxide	0.718695	0.0084509
CAG-177	Sciadopitysin	0.715213	0.00892883
Vescimonas	19-Demethylreblastatin	0.714385	0.00904534
HGM12713	24(28)-Dehydroergosterol	0.702216	0.0108928
Vescimonas	Glycerol 2-phosphate	0.701084	0.0110779
UBA11524	desmethylastemizole	0.699586	0.0113264
UBA11524	Microsporin B	0.690474	0.012928
Firm_07	24(28)-Dehydroergosterol	0.686411	0.0136938
Vescimonas	Cytochalasin A	0.684504	0.0140644
CAG-177	Trans-2, 3, 4-Trimethoxycinnamate	0.672041	0.0166724
Faecalimonas	desmethylastemizole	0.669949	0.0171428
UBA1740	Isomitraphylline N-oxide	0.660832	0.0193067
Vescimonas	8-(3,3-Dimethylallyl)spatheliachromene	0.656627	0.0203693
Vescimonas	Trans-2, 3, 4-Trimethoxycinnamate	0.652052	0.0215732
CAG-177	Pumiloside	0.649927	0.0221497
UMGS1279	Vismiaguianone E	0.648561	0.0225261
UMGS1279	LysoPS(16:0/0:0)	0.648198	0.022627
Faecalimonas	Fluticasone	0.646954	0.022975
Vescimonas	Khellin	0.646489	0.0231062
Vescimonas	Anhydrofulvic acid	0.646244	0.0231755
CAG-177	Khellin	0.645653	0.0233431
UMGS731	24(28)-Dehydroergosterol	0.640448	0.0248586
HGM12713	PI(20:0/20:4(5Z,8Z,11Z,14Z))	0.638958	0.0253054
UMGS1279	desmethylastemizole	0.626581	0.0292433
CAG-177	licoagrochalcone A	0.626431	0.0292935
Faecousia	Microsporin B	0.626085	0.0294098
UMGS1279	Microsporin B	0.623583	0.0302602
CAG-177	19-Demethylreblastatin	0.62129	0.0310546
Faecousia	Glycerol 2-phosphate	0.619912	0.0315393
UMGS1279	Glycerol 2-phosphate	0.614591	0.0334617
Vescimonas	licoagrochalcone A	0.613927	0.0337075
UBA737	desmethylastemizole	0.612246	0.0343351
Faecousia	Vismiaguianone E	0.609638	0.0353256
Firm_07	PI(20:0/20:4(5Z,8Z,11Z,14Z))	0.608722	0.0356781
Vescimonas	Sciadopitysin	0.60804	0.0359426
Vescimonas	Hydroxysintaxanthin 5,6-epoxide	0.607905	0.0359947
Vescimonas	Isocryptomerin	0.607722	0.0360661
Vescimonas	Fenofibric acid	0.602203	0.0382607
RGIG2000	PI(20:0/20:4(5Z,8Z,11Z,14Z))	0.601168	0.0386826
RGIG3947	Vismiaguianone E	-0.602497	0.0381417
Faecousia	24(28)-Dehydroergosterol	-0.602607	0.0380972
Firm_07	19-Demethylreblastatin	-0.603547	0.0377179
HGM05376	Vismiaguianone E	-0.604649	0.0372767
HGM12713	Quercetagetin 3'-methyl ether	-0.605143	0.03708
HGM12713	19-Demethylreblastatin	-0.607161	0.0362847
HGM05376	Kadsuphilol H	-0.611786	0.0345086
UBA1740	Fluticasone	-0.624661	0.0298917
UBA11524	2'-Deoxyguanosine	-0.628235	0.028693
HGM12713	Vismiaguianone E	-0.637121	0.0258638
Firm_07	Quercetagetin 3'-methyl ether	-0.645641	0.0233464
UBA1740	Quercetagetin 3'-methyl ether	-0.652312	0.0215034
RGIG2000	Fluticasone	-0.656718	0.0203459
RGIG2000	Quercetagetin 3'-methyl ether	-0.661641	0.019107
UBA737	24(28)-Dehydroergosterol	-0.662737	0.018839
UMGS1279	24(28)-Dehydroergosterol	-0.664257	0.0184715
Firm_07	Glycerol 2-phosphate	-0.66437	0.0184444
RGIG3947	Glycerol 2-phosphate	-0.666663	0.017901
UBA1740	Glycerol 2-phosphate	-0.669537	0.0172365
HGM05376	Fluticasone	-0.674015	0.0162375
Faecousia	Isomitraphylline N-oxide	-0.675662	0.0158808
HGM05376	Glycerol 2-phosphate	-0.682431	0.0144759
RGIG3947	Fluticasone	-0.685756	0.0138202
HGM12713	Glycerol 2-phosphate	-0.694982	0.0121161
Vescimonas	24(28)-Dehydroergosterol	-0.698429	0.0115212
UBA11524	24(28)-Dehydroergosterol	-0.710688	0.00957979
RGIG3947	desmethylastemizole	-0.715001	0.00895861
HGM12713	Microsporin B	-0.721695	0.00805466
UMGS1279	Isomitraphylline N-oxide	-0.729503	0.00708847
RGIG2000	Glycerol 2-phosphate	-0.7307	0.00694836
UBA11524	Isomitraphylline N-oxide	-0.736105	0.00634166
Vescimonas	PI(20:0/20:4(5Z,8Z,11Z,14Z))	-0.741197	0.00580744
HGM05376	desmethylastemizole	-0.766503	0.00363685
Firm_07	Microsporin B	-0.7926	0.00210845
UBA1740	Microsporin B	-0.822394	0.00102436
RGIG2000	Microsporin B	-0.843062	0.000572505
